# Supplementary material for: Attention to Speech and Music in Young Children with Bilateral Cochlear Implants: A Pupillometry Study
Source: J Clin Med. 2022 Mar 21;11(6):1745. doi: 10.3390/jcm11061745 (PMC8956090; doi:10.3390/jcm11061745)
Supplement: Supplementary file 1 [file jcm-11-01745-s001.zip]

Archive with 1 entries (1 files):
- jcm-1585535-supplementary.pdf
